# Supplementary material for: Two peptides derivate from Acinetobacter baumannii outer membrane protein K as vaccine candidates: a comprehensive in silico study
Source: BMC Res Notes. 2023 Jun 30;16:128. doi: 10.1186/s13104-023-06409-9 (PMC10314613; doi:10.1186/s13104-023-06409-9)
Supplement: Supplementary file 1 — Additional file 1: Table S1. The list of HLA alleles used for A. baumannii OMPK T cell epitope prediction. [file 13104_2023_6409_MOESM1_ESM.xls]

## Sheet: Table S1
		Table S1. The list of HLA alleles used for A. baumannii OMPK T cell epitope prediction
		HLA class I alleles	HLA-A*01:01
			HLA-A*02:01
			HLA-A*03:01
			HLA-A*11:01
			HLA-A*24:02
			HLA-A*30:01
			HLA-A*68:02
			HLA-B*08:01
			HLA-B*35:01
			HLA-B*51:01
		HLA class II alleles	HLA-DRB1*03:01
			HLA-DRB1*07:01
			HLA-DRB1*15:01
			HLA-DRB3*01:01
			HLA-DRB3*02:02
			HLA-DRB4*01:01
			HLA-DRB5*01:01
